# Supplementary material for: CRISPR/Cas12a-Based One-Tube RT-RAA Assay for PoRV Genotyping
Source: Int J Mol Sci. 2025 Jul 16;26(14):6846. doi: 10.3390/ijms26146846 (PMC12295710; doi:10.3390/ijms26146846)
Supplement: Supplementary file 1 [file ijms-26-06846-s001.zip]

Archive with 1 entries (1 files):
- ijms-3708899-supplementary.pdf
